# Supplementary material for: OCTA Biomarkers Underlying Structure–Function Correlations in Idiopathic Epiretinal Membrane: A Systematic Review
Source: Diagnostics (Basel). 2025 Oct 15;15(20):2596. doi: 10.3390/diagnostics15202596 (PMC12562888; doi:10.3390/diagnostics15202596)
Supplement: Supplementary file 1 [file diagnostics-15-02596-s001.zip]

Archive with 1 entries (1 files):
- diagnostics-3906855-supplementary.pdf
